# Supplementary material for: Mapping the Future: Revealing Habitat Preferences and Patterns of the Endangered Chilean Dolphin in Seno Skyring, Patagonia
Source: Biology (Basel). 2024 Jul 10;13(7):514. doi: 10.3390/biology13070514 (PMC11274189; doi:10.3390/biology13070514)
Supplement: Supplementary file 1 [file biology-13-00514-s001.zip]

Archive with 1 entries (1 files):
- biology-3048965-supplementary.pdf
